# Supplementary material for: Correlation and prognostic accuracy between noninvasive liver fibrosismarkers and portal pressure in cirrhosis: Role of ALBI score
Source: PLoS One. 2018 Dec 12;13(12):e0208903. doi: 10.1371/journal.pone.0208903 (PMC6291250; doi:10.1371/journal.pone.0208903)
Supplement: S1 File — (XLSX) [file pone.0208903.s001.xlsx]

## Sheet: Sheet1
CASE	AGE	SEX	HT	WT	BSA	surivaldays	FUmonths	status	@3months	@6months	CARR	HBV	HCV	ALC	Hct	HGB	PLAT	PT	INR	alb_a	ALB	BUN	CR	cr_A	bilirubin	TB	NA	ALT	AST	Ascites	Encephal	CP	SCORE	MELD	WHVP	FHVP	HVPG	RAP	MPAP	PCWP	CO	SVR	MAP	HR	EV	GV	Plt_109	Age_A	ALT_A
198	65	M	166	59	1.64941	942	31.4	1	0	0	B	1	0	0	29.2	9.2	93000	17	1.6	2.5	2.5	18	1	1	1	1	135	24	36	MOD	0	B	9	11.7	30	14	16	5	14	7	4.87	1347	87	68	2F3, 1F2	0	93	65	24
196	59	M	165.5	53	1.56094	733	24.4	1	0	0	0	0	0	1	24.5	8.2	224000	11	1	3.6	3.6	42	4.1	4	0	1	140	30	49	MOD	0	A	6	19.93	31	9	22	3	13	7	6.04	1722	133	79	2F1	0	224	59	30
197	62	F	138	61	1.46	970	32.3	0	0	0	C	0	1	0	30.7	10.3	91000	16	1.5	2.7	2.7	21	1.2	1	7	6.5	126	21	65	0	0	C	10	19.79	23	9	14	1	13	6	7.93	847	85	96	0	0	91	62	21
200	55	F	150	64	1.63299	84	2.8	1	1	1	B	1	0	0	32	11.3	39000	16	1.5	2.5	2.5	14	1	1	2	1.9	132	88	138	0	0	B	8	13.4	29	9	20	5	14	10	6.86	688	64	80	1F2, 3F1	0	39	55	88
201	66	M	165	63	1.69926	854	28.5	1	0	0	B	1	0	0	36.5	12.1	61000	17	1.6	3.2	3.2	8	1	1	2	2	142	48	69	0	0	B	8	14.32	21	12	9	6	18	13	7.36	1054	103	76	0	0	61	66	48
204	68	M	160	51	1.50555	2534	84.5	1	0	0	B	1	0	0	27.3	8.6	49000	11	1	3.7	3.7	16	1	1	0	1	139	30	45	0	0	A	5	6.43	13	6	7	2	11	6	5.38	1501	103	62	0	0	49	68	30
205	79	M	168	43	1.41657	367	12.2	1	0	0	B	1	0	0	35.4	12.4	62000	15	1.4	2.9	2.9	20	1.2	1	2	2	134	69	86	MILD	0	B	9	14.56	20	1	19	1	9	5	3.13	2198	87	57	1F2, 1F1	0	62	79	69
208	65	M	174	51	1.57003	4606	153.5	0	0	0	B	1	0	0		13.3	171000	17	1.6	3.9	2.5	18	1	1	1	1	135	23	34	MOD	0	B	9	11.7	10	4	6	1	20	7	5.97	1608	121	63	0	0	171	65	23
209	67	M	164	58	1.62549	4715	157.2	0	0	0	B	1	0	0	36.3	12.5	47000	13	1.2	4.5	4.5	16	1.1	1	1	1	138	20	25	0	0	A	5	9.57	24	5	19	3	16	18	5.15	1631	108	69	F1	0	47	67	20
211	68	M	163	55	1.57806	433	14.4	1	0	0	B	1	0	0	38.4	13.3	79000	18	1.6	3.1	3.1	22	1.3	1	1	1.4	139	28	71	0	0	B	8	15.48	22	3	19	2	12	6	4.85	2029	125	62	F1	0	79	68	28
213	67	M	165	52	1.5438	4703	156.8	0	0	0	B	1	0	0	41.4	14.5	96000	13	1.2	4.7	4.7	20	1.1	1	2	2.2	141	10	35	0	0	A	6	12.55	12	6	6	2	9	6	4.58	1484	87	55	4F1	0	96	67	10
214	72	M	170	70	1.81812	966	32.2	1	0	0	B	1	0	0	45.4	15.4	115000	14	1.3	4.1	4.1	18	1	1	1	1.3	142	57	48	0	0	A	5	10.62	15	5	10	3	15	9	5.54	1460	107	56	0	0	115	72	57
218	62	M	170	44.5	1.44962	390	13	0	0	0	B	1	0	0	37.2	12.5	50000	12	1.1	4	4	14	1	1	1	1	140	24	39	0	0	A	5	7.6	7	0	7	0	9	3	3.72	1742	81	52	0	0	50	62	24
219	73	M	162	66	1.72337	723	24.1	1	0	0	C	1	0	0	36.7	12.7	122000	14	1.3	2.7	2.7	11	1	1	1	1.4	138	49	50	0	0	B	7	10.9	22	9	13	7	21	10	6.51	1170	103	74	0	0	122	73	49
220	62	M	172	79.5	1.94893	2982	99.4	1	0	0	B	1	0	0	39.3	13.4	92000	13	1.2	4.3	4.3	18	1	1	1	1	141	32	34	0	0	A	5	8.66	13	6	7	15	15	7	6.55	1136	108	58	0	0	92	62	32
223	64	M	164	60	1.65328	2715	90.5	0	0	0	B	1	0	0	29.6	9.7	187000	12	1.1	2.7	2.7	14	1	1	1	1	137	34	44	0	0	B	7	7.6	21	6	15	3	20	8	6.08	1250	98	65	1F3, 1F2, 2 F1	0	187	64	34
226	70	M	165	61	1.67207	67	2.2	1	1	1	B	1	0	0	35	12.2	116000	16	1.5	3	3	33	1.3	1	1	1.3	129	38	46	MOD	0	B	8	14.47	28	11	17	3	8	3	4.38	1589	90	77	1F1, 2 F2	0	116	70	38
227	64	M	155	98	2.05413	2619	87.3	1	0	0	B	1	0	0	26.9	8.9	48000	15	1.4	3.3	3.3	5	1	1	1	1.3	140	26	45	0	0	B	7	11.19	29	18	11	12	25	25	7.29	888	93	66	3F1	0	48	64	26
232	64	F	154	50	1.46249	2748	91.6	0	0	0	0	0	0	0	39.6	13.1	142000	13	1.2	2.7	2.7	24	1	1	2	1.7	135	67	126	0	0	B	7	10.66	20	5	15	5	18	10	4.27	1817	102	67	2F3, 2F2	0	142	64	67
233	66	M	173	55	1.62575	23	0.8	1	1	1	B			0	28.4	9.8	144000	16	1.5	3.2	2.5	101	3.6	4	2	1.9	127	35	46	MOD	0	B	9	25.66	23	10	13	0	18	1	6.09	1090	83	91	2F1, 2F2	1	144	66	35
234	61	M	160	63	1.67332	164	5.5	1	0	1	B		0	0	27.7	9.8	29000	18	1.6	2.5	2.3	28	1	1	4	3	129	38	45	MOD	0	C	12	15.85	25	14	11	10	16	10	5.27	956	73	76	F1	0	29	61	38
235	62	M	164	65.5	1.72739	4615	153.8	0	0	0	0	0		0	34.5	11.5	63000	14	1.2	3.7	3.7	7	1	1	1	1.2	140	17	28	0	0	A	5	9.35	13	6	7	7	15	11	6.07	1041	86	61	2F3, 2F2	0	63	62	17
237	64	M	157	59	1.60407	4614	153.8	0	0	0	0	0	0	1	39.3	13.9	99000	13	1.2	4.3	4.3	18	1	1	2	1	141	56	43	0	0	A	5	8.57	21	8	13	9	17	10	5.28	1712	122	63	3F2, 1F1	0	99	64	56
238	50	M	159	52	1.51548	257	8.6	0	0	0	B	1	0	0	31	13.9	57000	21	1.9	2.8	2.8	10	1	1	4	3.9	133	33	78	0	0	C	10	18.76	11	5	6	3	18	13	8.09	781	82	58	0	0	57	50	33
239	62	M	154	54	1.51987	535	17.8	0	0	0	0	0		0	27.7	9.2	32000	17	1.5	3.3	3.3	16	1.1	1	4	4.4	136	49	33	MOD	0	C	11	17.48	26	8	18	5	15	10	6.84	854	78	69	3F1, 1F2	1	32	62	49
240	76	M	164	55	1.58289	41	1.4	1	1	1	B	1	0	0	26.6	9.8	110000	17	1.5	2.3	2.6	92	3.5	4	3	2.7	138	110	78	MOD	0	C	11	26.72	22	8	14	5	13	5	5.15	1196	82	89	0	0	110	76	110
242	61	M	163.5	68	1.75737	1406	46.9	1	0	0	B,D			1	26	8.9	149000	14	1.2	2.8	2.8	15	1	1	1	1	140	35	50	MAS	0	B	8	8.66	28	11	17	3	11	5	7.08	994	91	72	3F3, 1F2	0	149	61	35
243	64	M	152	64.8	1.65409	1313	43.8	0	0	0	0			1	30.5	10.8	113000	13	1.2	3.1	3.1	6	1	1	2	1.9	138	72	93	0	0	A	6	11.08	35	9	26	5	16	10	7.63	1028	103	92	3F3, 2F2	1	113	64	72
244	64	M	152	72	1.74356	140	4.7	0	0		0			0	28.4	9.3	45000	14	1.3	2.1	2.4	7	1	1	4	2.8	139	19	36	0	0	B	9	13.6	27	10	17	10	17	15	8.23	748	87	56	1F2, 1F1	0	45	64	19
246	33	M	182	98	2.22586	3893	129.8	0	0	0	0			0	23	9.1	66000	14	1.2	3.1	3.1	17	1	1	3	3	140	25	20	0	0	B	7	12.81	22	8	14	6	18	12	15.2	400	82	88	1F3, 2F2, 1F1	1	66	33	25
247	77	M	160	45	1.41421	36	1.2	0	1	1	0			1		12.8	160000	92	3.1	2.7	2.7	6	1	1	9	9.1	126			MOD	0	C	13	27.45	23	9	14	5	18	8	5.04	1317	88	84			160	77	0
248	64	M	170.4	75	1.88414	1456	48.5	1	0	0	0	0		1	29.3	10.3	151000	14	1.3	2.8	2.8	8	1	1	2	1.7	135	12	41	MOD	0	B	7	11.71	30	9	21	5	30	10	6.49	1122	96	57	1F3, 2F2, 1F1	0	151	64	12
249	72	M	160	62	1.65999	1397	46.6	1	0	0	0			1	17.2	6	75000	12	1.1	2.5	2.5	29	1	1	1	1	133	35	25	MILD	0	B	8	7.6	18	6	12	0	8	1	7.49	705	66	78	3F2, 1F1	0	75	72	35
250	62	F	152	38	1.26667	4402	146.7	0	0	0	C	0		0	32.2	12.2	57000	14	1.3	2.8	3.3	13	1	1	1	1.3	139	75	119	MILD	0	B	7	10.7	30	10	20	1	14	4	6.61	1222	102	123	2F3, 2F2, 1F1	0	57	62	75
253	64	M	161	50	1.49536	2604	86.8	0	0	0	0			1	30.2	10.6	40000	13	1.2	2.5	2.5	32	1.7	2	2	2.1	139	24	34	MOD	0	B	8	16.54	27	6	21	5	14	11	5.97	1152	91	57	4EV, F1-F2	0	40	64	24
255	45	M	169	80	1.93793	275	9.2	1	0	0	B	1		0	23.9	8	56000	18	1.7	2.1	2.1	24	1.9	2	1	1.3	133	110	234	MOD	0	C	10	19.51	32	17	15	4	14	9	8.42	960	105	100	3F1, 1F2	0	56	45	110
260	77	M	163	49	1.4895	367	12.2	0	0	0	B	1		0	38.4	13	78000	16	1.5	3	3.1	19	1	1	1	1	144	46	71	MILD	0	B	8	10.97	22	6	16	1	13	5	6.02	1276	97	74	F2	0	78	77	46
262	65	M	176	58	1.68391	158	5.3	1	0	1	B	1		0	32.5	11.7	22000	17	1.6	2.1	2.8	10	1	1	2	2.4	127	54	58	MOD	0	C	10	15	25	6	19	3	15	9	6.09	788	76	77	F3	0	22	65	54
263	66	M	166	48	1.48773	1338	44.6	1	0	0	0			1	25	8.7	116000	15	1.4	2.3	2.3	4	1	1	2	2.1	138	22	49	0	0	B	9	13	28	5	23	3	32	7	8.38	916	99	70	F2		116	66	22
265	73	M	170	63	1.72482	67	2.2	1	1	1	B	1		0	35.6	12.7	51000	16	1.5	2.5	2.5	39	1.7	2	6	16	133	97	162	0	0	C	10	26.53	33	7	26	5	19	11	6.87	1083	98	69	2F2, 1F1	0	51	73	97
267	66	M	178	81	2.00125	780	26	0	0	0	B	1		0	31.6	10.9	64000	16	1.5	2.9	2.9	9	1.2	1	3	2.9	136	41	57	0	0	B	8	16.74	23	8	15	8	17	12	12.1	635	109	62	2F1	0	64	66	41
274	69	M	160	49	1.47573	702	23.4	0	0	0	B,D	1		0	39.5	13.3	97000	12	1.1	3.6	3.6	20	1	1	2	4.7	141	290	195	0	0	A	5	13.45	9	5	4	3	12	6	10.4	600	84	74	0	0	97	69	290
277	67	M	163	60	1.64823	243	8.1	1	0	0	0	0	0	0	25.3	8.7	33000	17	1.6	2.5	2.5	14	1	1	1	1.2	140	46	66	0	0	B	8	12.38	28	11	17	6	17	9	8.25	766	89	86	F2	0	33	67	46
278	69	M	158	51	1.49611	130	4.3	1	0	1	B		0	0	30.2	10.3	41000	20	1.9	3.1	3.1	17	1.7	2	4	4.3	139	61	124	MOD	0	C	10	24.21	20	4	16	5	8	10	5.54	1256	89	67	4F1	0	41	69	61
279	66	M	161	52	1.52498	4181	139.3	1	0	0	C	0		0	25.1	8.6	152000	11	1	3.3	3.3	27	1	1	1	1	143	29	33	0	0	A	6	6.43	12	6	6	2	7	4	7.49	951	91	91			152	66	29
280	68	M	155	52.8	1.50776	1043	34.8	1	0	0	0	0	0	0	30	10.1	111000	13	1.2	4.2	4.2	25	1.3	1	1	1.5	137	30	135	MOD	0	B	7	12.7	28	11	17	8	11	8	3.32	1759	84	56	4F2	0	111	68	30
281	66	M	171	61	1.7022	3254	108.5	0	0	0	0			0	29	10	111000	15	1.4	2.2	2.2	29	1.9	2	3	2.9	145	15	31	MOD	0	C	10	20.37	27	10	17	6	17	12	9.08	819	88	56	4F2	0	111	66	15
282	66	M	161.5	46	1.43653	2499	83.3	1	0	0	B			0	32.3	11.1	38000	14	1.3	3.3	3.3	18	1	1	1	1.3	139	24	42	0	0	A	6	10.62	27	7	20	4	11	7	5.12	1531	94	68			38	66	24
283	41	M	174	63	1.74499	1003	33.4	0	0	0	C	0	0	0	23	7.5	36000	14	1.3	2.7	2.7	9	1	1	1	1.4	132	35	57	0	0	B	7	10.9	19	5	14	6	30	8	10.6	574	82	76	F1	1	36	41	35
286	63	M	163	52	1.53442	1648	54.9	1	0	0	0			1	36.3	12.2	187000	15	1.3	4.1	4.1	19	1	1	1	1	137	34	41	0	0	A	5	9.63	22	6	16	3	11	5	5.32	1459	100	74	2F3, 2F2	1	187	63	34
287	68	M	164	67	1.74706	4312	143.7	0	0	0	0	0		0	26.5	8.4	48000	15	1.4	2.5	2.5	14	1	1	3	2.6	138	14	34	MILD	0	C	10	13.81	18	12	6	11	17	10	9.54	696	94	88	3F2, 1F1	0	48	68	14
288	77	M	157	60	1.61761	889	29.6	1	0	0	B	1		0	39.8	13.7	75000	14	1.3	3.3	3.3	14	1	1	2	1.8	141	28	56	0	0	A	6	11.85	25	8	17	7	24	15	8.18	1017	111	60	2F1	0	75	77	28
289	63	F	165	60	1.65831	811	27	1	0	0	B			0		7.6	80000	12	1.1	2.4	2.4	58	1.4	1	1	1	132			MOD	0	B	8	10.82	30	16	14	12	18	10	8.62	863	105	73			80	63	0
295	64	M	155	54	1.5248	2665	88.8	1	0	0	B			0	41.3	13.7	157000	14	1.2	3.5	3.5	13	1	1	1	1	141	35	42	0	0	A	6	8.66	20	8	12	5	19	9	6.89	978	89	68	3F2	0	157	64	35
296	63	M	164	50	1.50923	3028	100.9	1	0	0	B	1		0		11.5	71000	17	1.6	2.4	2.4	12	1	1	4	4.1	135	122	151	MILD	0	C	12	17.03	17	5	12	4	15	9	4.05	1620	86	47	4F1	1	71	63	122
299	67	M	164	58	1.62549	1543	51.4	1	0	0	B	1		0	33.2	11.4	74000	15	1.3	2.8	2.8	11	1	1	1	1	138	41	51	0	0	A	6	9.63	25	5	20	3	13	8	9.91	710	91	86	F1, F2	0	74	67	41
300	67	M	160	60	1.63299	2732	91.1	1	0	0	B			0	35.2	12.1	44000	15	1.4	3.6	3.6	14	1	1	1	1	140	40	54	MILD	0	B	7	10.2	26	7	19	2	16	8	7.86	926	93	69	F2	0	44	67	40
303	36	M	181	71	1.88937	891	29.7	0	0	0	B	1		0	33.3	10.7	55000	13	1.2	4.2	4.2	18	1.2	1	1	1	145	40	47	0	0	A	5	10.4	15	8	7	6	17	12	8.96	750	90	70	3F3, 2F2	0	55	36	40
304	71	M	165	70	1.79118	3518	117.3	1	0	0	B	1		0	30	10.4	49000	14	1.3	3	3	22	1	1	1	1	140	40	65	MILD	0	B	7	9.63	22	6	16	6	15	8	8.25	650	73	60	2F2	1	49	71	40
307	64	F	158	54	1.53948	4326	144.2	0	0	0	B	1		0	36	12.4	97000	13	1.1	4	4	13	1	1	1	1	142	27	38	0	0	A	6	7.6	12	5	7	4	16	12	4.06	1557	83	58	0	0	97	64	27
308	63	F	165	60	1.65831	764	25.5	1	0	0	B			0		8.2	87000	13	1.1	3.2	3.2	34	1.8	2	1	1	137			MILD	0	B	7	13.22	14	7	7	5	17	9	5.95	1457	113	76			87	63	0
314	63	M	169	79	1.92578	3266	108.9	1	0	0	B			0	37.3	12.3	90000	60	5.8	3.3	3.3	24	1.1	1	1	1	140	47	65	0	0	B	8	27.03	25	8	17	6	14	9	5.81	1142	89	72			90	63	47
315	63	M	163	52	1.53442	1576	52.5	1	0	0	0	0		1	32.6	10.7	231000	12	1	4.6	4.6	13	1	1	1	1	142	37	53	MOD	0	A	6	6.43	22	6	16	1	11	5	5.45	1350	93	71	0	0	231	63	37
316	69	M	172	67	1.78916	2463	82.1	1	0	0	B			0	45.5	15.4	125000	13	1.1	4.6	4.6	18	1	1	1	1	140	41	43	0	0	A	5	7.8	13	4	9	3	11	5	4.84	1537	96	51	1F1	1	125	69	41
318	65	M	167	62	1.69591	1236	41.2	1	0	0	B,C			0		11.6	83000	13	1.2	3.5	3.5	16	1.1	1	2	1.8	140	46	62	MOD	0	B	7	11.79	27	8	19	2	10	4	6.85	1370	119	97	4F3, 2F2	0	83	65	46
321	57	M	152	50	1.45297	594	19.8	1	0	0	B,C	1		0	35.9	12.7	37000	16	1.4	2.6	2.6	14	1	1	3	2.8	140	72	82	0	0	B	9	14.09	19	1	18	0	12	5	7.44	763	71	80	0	0	37	57	72
324	63	M	160	64	1.68655	699	23.3	1	0	0	C	0		1		8.1	74000	16	1.4	3	3	18	1	1	1	1	139	73	94	0	0	B	7	10.2	29	10	19	10	24	14	9.58	718	96	80	3F2, 1F1	1	74	63	73
326	75	M	156	61	1.62583	1629	54.3	1	0	0	0	0		0		11.4	102000	14	1.3	3.7	3.6	22	1.5	2	1	1.4	140	72	96	0	0	A	5	14.78	30	6	24	4	13	7	5.74	1282	96	62	4F4		102	75	72
330	67	M	159	66	1.70734	2206	73.5	0	0	0	0	0		0	25.4	8.2	123000	12	1.1	3.4	3.4	19	1	1	1	1	140	28	35	MOD	0	B	7	7.6	33	13	20	6	30	17	9.9	970	126	74	3F2, 1F1	1	123	67	28
331	61	M	167	59	1.65437	321	10.7	1	0	0	0	0		1		9.2	26000	15	1.3	2.5	2.5	25	1	1	5	4.5	127	26	93	MOD	0	C	10	15.31	35	6	29	2	10	5	6.4	1062	87	87	2F1	0	26	61	26
332	47	M	171	57	1.64545	2249	75	1	0	0	B	1		0		10.4	112000	17	1.8	2.3	2.3	10	1	1	3	3	133	62	78	MOD	0	C	10	17.1	32	7	25	2	13	7	7.58	781	76	75	1F3, 2F2, 1F1	0	112	47	62
335	64	M	162	61	1.6568	493	16.4	1	0	0	B			0	36	12.2	47000	16	1.5	2.7	2.7	17	1.1	1	3	3.3	136	48	72	MOD	0	C	11	16.02	36	13	23	11	25	16	5.08	1118	82	75	2F2, 2F1	0	47	64	48
336	67	M	157	53	1.52033	99	3.3	0	0		B	1		0	32.6	9.8	77000	14	1.3	3.6	3.6	14	1	1	2	1.5	135	25	54	0	0	A	5	11.16	28	6	22	6	15	10	6.32	1101	93	62	2F2, 2F1	0	77	67	25
340	70	M	156	61	1.62583	197	6.6	1	0	0	B			0		10.5	54000	13	1.2	2.7	2.7	21	1.1	1	3	2.9	135	66	90	0	0	B	8	13.59	29	5	24	1	8	5	5.76	1125	82	61	4F2, 1F1	0	54	70	66
342	67	M	161	66	1.71804	546	18.2	1	0	0	B			0	32.1	11.3	80000	13	1.3	2.8	2.8	17	1.2	1	1	1	141	45	60	0	0	A	6	10.68	21	7	14	5	15	10	6.42	847	73	69			80	67	45
344	70	M	161	62	1.66517	484	16.1	1	0	0	B			0	27.1	9.1	112000	13	1.2	3.3	3.3	31	1.2	1	2	1.6	137	40	150	0	0	A	6	12.18	24	9	15	4	14	9	12.6	552	91	83	4F1	1	112	70	40
345	67	M	161	75	1.83144	287	9.6	1	0	0	B	1	0	0	37.3	13	50000	13	1.2	3.9	3.9	12	1	1	2	1.6	142	37	42	0	0	A	5	10.43	27	5	22	2	16	10	6.71	1156	99	62			50	67	37
347	72	M	172	59	1.67895	3879	129.3	0	0	0	0			1	41.2	13.6	255000	11	1	3.8	3.8	18	1	1	1	1	138	24	29	0	0	A	5	6.43	9	5	4	7	16	11	4.42	1918	113	56			255	72	24
348	67	M	162	70	1.77482	2095	69.8	0	0	0	C	0		0	23.1	7.7	86000	12	1	3.6	3.6	14	1	1	1	1	143	10	24	0	0	A	5	6.43	27	4	23	3	15	10	7.78	915	92	70	3F2, 2F1	1	86	67	10
355	68	M	180	85.5	2.06761	2712	90.4	0	0	0	0			1	35.5	12.4	152000	12	1.1	3.9	3.9	19	1.2	1	1	1	139	15	19	0	0	A	5	9.34	19	5	14	3	13	6	7.46	1029	99	74	3F3, 1F2	1	152	68	15
357	63	M	165	75.6	1.86145	645	21.5	0	0	0	B	1		0	35.6	12.3	44000	14	1.3	2.4	2.4	8	1	1	1	1.2	142	26	46	0	0	B	7	10.31	27	12	15	10	22	15	6.18	1036	90	64	0	0	44	63	26
359	72	M	154	60.8	1.61273	30	1	1	1	1	B			1	34.1	11.7	55000	16	1.7	2.9	2.9	26	1.8	2	3	2.8	134	69	82	MOD	0	C	10	21.62	27	5	22	2	11	7	5.22	1349	90	59	1F3, 3F2	1	55	72	69
361	70	M	175	69.2	1.83409	765	25.5	1	0	0	B	1		0	36.5	12.6	62000	13	1.2	3.3	3.3	15	1	1	1	1	138	62	63	0	0	A	6	8.66	26	5	21	5	15	10	5.49	1297	94	61	2F1	0	62	70	62
363	65	M	166	54	1.57797	306	10.2	1	0	0	B	1	0	0	34.6	11.8	125000	13	1.2	3.5	3.5	12	1	1	1	1	140	64	77	MILD	0	B	7	8.66	32	14	18	10	18	8	5.57	1609	122	81	2F2, 2F1	0	125	65	64
362	66	M	166	61.5	1.68399	1112	37.1	1	0	0	C			0	33.2	11	67000	14	1.3	4	4	15	1.1	1	1	1.3	140	53	72	MILD	0	A	6	11.1	27	7	20	2	13	7	7.38	1192	112	97	obliteration of EV	0	67	66	53
364	60	M	170	78.8	1.92902	252	8.4	1	0	0	B	1	0	0	30.6	10.4	35000	20	1.9	2.7	2.7	13	1	1	2	1.9	139	32	50	MOD	0	C	11	16.05	30	16	14	9	17	11	8.46	775	91	82	3F1	0	35	60	32
367	52	M	173	61	1.71213	140	4.7	0	0		B			1		8.6	112000	16	1.5	2.9	2.9	48	2.1	2	1	1.1	134			MAS	0	B	9	18.43	32	12	20	1	12	5	6.68	1174	99	77			112	52	0
368	65	M	170	73	1.85667	776	25.9	1	0	0	B			0	31.2	10.2	62000	21	2.5	2.8	2.8	22	1.2	1	1	1.4	138	37	57	MILD	0	B	9	19.57	23	8	15	8	15	11	4.64	1103	72	80	0	0	62	65	37
369	63	M	170.5	66	1.768	889	29.6	1	0	0	B			0	37	13.5	55000	15	1.4	2.8	2.8	14	1	1	2	2.1	137	31	64	MOD	0	C	10	13	30	8	22	5	13	6	6.56	951	83	70	1F3, 1F2, 2F1	0	55	63	31
370	63	M	163	57.8	1.61773	1467	48.9	1	0	0	0	0	0	0	31.6	10.5	51000	14	1.2	3.6	3.6	11	1.2	1	1	1	137	44	69	MILD	0	A	6	10.4	25	6	19	4	14	7	5.17	1145	78	62	2F3, 1F2	0	51	63	44
373	63	M	166	71	1.80939	1512	50.4	0	0	0	B	1	0	0	42.3	14.8	54000	14	1.3	4.1	4.1	21	1	1	2	2.3	141	72	78	0	0	A	6	12.34	16	5	11	6	13	5	5.64	1163	88	61	3F3-F2	1	54	63	72
376	63	M	163	57.5	1.61353	1453	48.4	1	0	0	0	0	0	0	31	10.1	75000	14	1.2	3.8	3.8	11	1.2	1	1	1	137	61	59	MOD	0	B	7	10.4	30	11	19	3	16	9	6.36	994	82	68	2F3, 1F2	0	75	63	61
377	73	M	174	69	1.8262	844	28.1	0	0	0	B	1	0	0	27.8	9.4	70000	12	1.1	3.5	3.6	20	1.2	1	0	1	137	18	28	0	0	A	5	9.34	22	4	18	3	13	7	6.8	1059	93	72	2F, 3F2	0	70	73	18
385	72	M	156.5	56.5	1.56722	77	2.6	1	1	1	B			0	34.4	13.2	63000	14	1.4	3.2	3.2	32	1.1	1	3	3.3	136	139	194	MOD	0	C	10	15.38	29	5	24	2	11	5	6.25	1088	87	76	s/p EIS	0	63	72	139
389	44	M	158	48.3	1.45596	262	8.7	1	0	0	B	1	0	1	34.5	11.8	189000	17	1.7	3	3	8	1	1	18	17.7	134	48	146	MILD	0	C	10	23.5	27	8	19	1	9	13	7.17	971	88	83	2F2, 2F1	0	189	44	48
390	46	M	158.5	60.4	1.63073	1176	39.2	0	0	0	C			1	32.4	9.5	75000	14	1.3	2.1	2.1	44	1.5	2	3	3	133	66	137	MOD	0	C	10	17.49	28	7	21	0	8	3	4.59	1778	102	71	2F3, 1F2 ,1F1	1	75	46	66
391	57	M	170	69	1.80509	1273	5.8	1	0	1	B	1		0	41.5	14.2	51000	15	1.5	3.3	3.3	15	1	1	1	1.4	142	46	51	0	0	A	6	11.94	18	5	13	4	14	10	5.31	1160	81	70	3F1-F2	1	51	57	46
398	65	M	168	66.8	1.7656	2235	74.5	1	0	0	B	1	0	0	36.8	12.9	52000	16	1.6	3.5	3.5	11	1	1	2	1.5	139	35	54	0	0	A	6	13.3	15	3	12	2	13	6	8.71	783	87	75	1F1	0	52	65	35
399	81	M	164	54	1.56844	945	31.5	1	0	0	B	1	0	0	38.2	13.9	32000	15	1.5	4.6	4.6	23	1.1	1	5	5.1	133	31	107	MOD	0	C	10	17.66	22	7	15	0	20	14	4.21	1577	83	57	F1	0	32	81	31
403	65	M	163	57	1.6065	1810	60.3	1	0	0	B	1	0	0	32.2	11	64000	22	2.1	3.4	3.4	10	1	1	1	1.4	132	28	60	0	0	B	8	16.12	27	5	22	3	18	9	8.37	841	91	86			64	65	28
406	68	M	172	75	1.89297	1362	45.4	1	0	0	B		0	0	46.4	15.2	97000	14	1.3	3.6	3.6	13	1	1	2	1.5	139	39	50	0	0	A	5	11.16	29	9	20	5	18	9	7.90	982	102	61	3F3, 2F2	0	97	68	39
409	63	M	150	45	1.36931	1447	48.2	0	0	0	B			0	32.6	11	39000	17	1.9	3	3	21	1	1	3	3.1	141	23	29	0	0	B	9	17.78	19	7	12	4	13	9	6.17	1037	84	62	4F3	0	39	63	23
410	75	M	170	52	1.56702	117	3.9	1	0	1	0	0	0	0	31	11	138000	15	1.5	3	3	32	1.2	1	8	8.3	135	474	841	MOD	0	C	10	20.34	23	6	17	3	12	6	7.46	954	92	76			138	75	474
414	81	M	165	55.2	1.5906	902	30.1	1	0	0	B			0	36.1	12	44000	14	1.3	3.6	3.6	15	1	1	2	1.7	140	32	51	0	0	A	5	11.03	23	11	12	11	30	22	4.53	1572	100	57	F1	0	44	81	32
417	73	M	163	52	1.53442	638	21.3	1	0	0	0	0	0	0	34.7	11.4	120000	20	1.9	3.1	3.1	6	1	1	6	5.8	137	47	193	MOD	0	C	12	20.15	28	6	22	4	18	7	7.68	792	80	75	1	0	120	73	47
418	62	M	169	67.2	1.77614	218	7.3	1	0	0	B	1	0	0	38.1	12.8	82000	17	1.6	2.7	2.7	10	1	1	1	1.4	140	33	42	MOD	0	C	11	12.75	23	8	15	1	9	3	7.51	948	90	74	F1	0	82	62	33
420	44	M	155	51.5	1.48908	187	6.2	0	0	0	B			1	32.7	10.5	94000	17	1.8	3.9	3.9	8	1	1	3	3.4	134	19	47	0	0	B	8	17.83	27	8	19	1	9	3	7.7	971	88	77	4F1	0	94	44	19
425	63	M	167	72	1.82757	2131	71	1	0	0	B	1		0	46.2	15.8	89000	12	1.1	4.1	4.1	14	1.2	1	2	2.3	142	36	42	0	0	A	6	12.39	21	5	16	3	14	5	8.62	984	109	85	3F1	0	89	63	36
426	55	F	152	47	1.4087	3976	132.5	0	0	0	C	0		0	31.7	10.9	50000	12	1.1	3.3	3.3	11	1	1	4	4.1	131	47	102	MILD	0	B	9	12.63	29	3	26	1	8	3	5.4	1095	75	72	s/p EVL	0	50	55	47
428	69	M	165	66	1.73925	3860	128.7	0	0	0	B	1	0	0	36.6	12.8	51000	12	1.1	4	4	18	1.1	1	1	1	146	18	22	0	0	A	5	8	12	7	5	1	9	2	5	1485	92	62	0	0	51	69	18
432	44	M	170	59	1.66916	99	3.3	0	0		C	0	1	0	36.2	12.2	142000	14	1.4	3	3	18	1	1	14	14	137	33	145	MOD	0	C	10	20.18	31	6	25	7	17	11	9.08	883	107	77	3F1	1	142	44	33
434	62	M	174	62	1.73109	595	19.8	1	0	0	B			0	29.4	9.5	61000	18	1.7	2.5	2.6	11	1	1	1	1.9	139	45	84	MOD	0	C	11	14.67	29	8	21	3	12	6	8.43	788	86	94	4F2	0	61	62	45
435	48	M	160	61.5	1.65328	1724	57.5	1	0	0	B	1	0	0	31	9.1	48000	14	1.4	3.1	3.1	7	1	1	2	1.8	142	28	31	0	0	A	6	12.26	24	6	18	2	11	6	7.47	971	93	99	3F2, 1F1	1	48	48	28
436	66	M	162.5	68	1.75198	1508	50.3	1	0	0	C	0	1	0	38.1	12.4	77000	13	1.1	4.7	4.7	11	1.4	1	1	1	141	54	33	0	0	A	5	11.02	21	8	13	4	15	9	6.31	1306	107	72	2F1	0	77	66	54
437	46	M	163.5	75.5	1.85174	121	4	1	0	1	B	1		0	29.6	10.2	36000	22	3.3	2.9	2.9	11	1.3	1	6	5.6	132	29	57	MOD	0	C	11	28.69	23	5	18	3	14	8	9.24	606	73	69	3F1	0	36	46	29
438	65	M	170	60	1.68325	176	5.9	1	0	1	0			1	28.4	9.8	52000	17	2	3.3	3.3	35	1.5	2	15	14.8	133	30	61	MOD	0	C	10	28.03	28	9	19	4	14	8	10.6	521	73	76	2F2, 1F1	0	52	65	30
439	62	M	174	66.8	1.79685	579	19.3	1	0	0	B			0	26.5	8.7	75000	20	1.9	2.6	2.6	11	1	1	2	1.9	139	48	97	MOD	0	C	11	15.99	33	12	21	6	15	8	9.17	785	96	97	4F2	0	75	62	48
440	68	M	163	73	1.81804	2076	69.2	1	0	0	B	1	0	0	30.1	9.9	110000	14	1.4	3	3	10	1	1	1	1.2	139	16	37	MOD	0	B	7	11.05	29	11	18	5	20	8	10.9	617	89	102	1F3, 3F2	1	110	68	16
442	67	M	162.5	66.8	1.73646	1485	49.5	1	0	0	C	0		0	38.1	12.5	95000	13	1.1	4.5	4.5	13	1	1	1	1	142	30	20	0	0	A	5	7.8	19	7	12	4	14	7	5.51	1481	106	78	2F1	0	95	67	30
444	70	M	163	62.5	1.68222	175	5.8	0	0		B			0	28.1	9.6	74000	17	1.9	2.7	2.7	15	1	1	2	2	141	35	41	MOD	0	C	10	16.47	27	8	19	5	16	9	8.53	919	103	94	2F3	0	74	70	35
446	73	M	161	57.4	1.6022	1678	55.9	0	0	0	B,C	1	1	0	37.4	13	116000	15	1.4	4.1	4.1	20	1.4	1	1	1.2	141	87	90	0	0	A	5	14.03	18	4	14	1	13	5	6.36	1325	106	70	2F1	1	116	73	87
443	79	M	164	74.5	1.84225	1427	47.6	1	0	0	B	1		0	38.2	12.8	96000	13	1.2	3.8	3.8	16	1	1	1	1	142	139	100	0	0	A	5	8.66	15	7	8	5	22	12	5.83	1317	101	56	3F1	1	96	79	139
447	73	M	161	56.4	1.58819	1659	55.3	0	0	0	B,C	1	1	0	36	12.1	99000	15	1.4	4.1	4.1	20	1.4	1	1	1.2	141	90	87	0	0	A	5	14.03	17	4	13	3	16	6	7.06	1042	95	73	2F1	1	99	73	90
448	66	M	165	58.8	1.64165	3415	113.8	0	0	0	0			0	37.4	12.4	106000	14	1.3	3.5	3.5	6	1	1	2	2.2	139	37	51	MILD	0	B	8	12.18	17	7	10	6	14	10	7.15	1052	100	65	0	0	106	66	37
449	66	M	152	55	1.52388	1812	60.4	0	0	0	C	0	1	0	33.4	11.4	34000	15	1.3	3.1	3.1	6	1	1	1	1.1	137	63	60	0	0	A	6	9.47	21	8	13	3	11	7	7.2	700	66	74	2F2	0	34	66	63
450	45	F	150	47	1.3994	888	29.6	1	0	0	B,C	1	1	0	30.2	10.4	59000	18	1.8	3.2	3.2	9	1	1	3	2.8	134	38	57	MAS	0	C	10	16.91	16	5	11	3	16	8	7.41	932	89	78	4F3	0	59	45	38
452	66	M	174	63.1	1.74638	1882	62.7	1	0	0	B	1		0	26.2	9	36000	17	1.6	2.9	2.9	9	1	1	1	1.2	140	75	91	0	0	A	6	12.24	18	7	11	6	19	8	8.55	758	87	80	2F3, 2F2	0	36	66	75
454	67	M	166	60.5	1.67025	774	25.8	1	0	0	C		1	0	34.3	12	51000	14	1.2	3.5	3.5	13	1	1	2	1.5	141	30	43	MILD	0	B	7	10.28	23	6	17	5	16	8	7.94	1038	108	108	3F1	0	51	67	30
455	70	M	150	45.5	1.37689	1212	40.4	1	0	0	B		0	0	33.1	11.5	51000	17	1.5	3.6	3.6	16	1	1	3	2.5	138	568	524	MILD	0	B	8	14.73	22	6	16	4	13	6	5.12	1406	94	75	2F2, 3F1	0	51	70	568
457	69	M	161	76	1.84361	308	10.3	0	0	0	B		0	1	25.4	8.3	51000	16	1.5	2.7	3.2	25	1.3	1	2	1.5	139	30	64	0	0	B	7	14.94	25	20	5	19	26	22	6.2	710	74	62	4F1	0	51	69	30
459	65	M	171	69	1.81039	1739	58	1	0	0	B	1	0	0	35	12.1	150000	15	1.1	2.4	2.4	20	1	1	1	1.3	137	36	46	MOD	0	B	9	8.99	28	16	12	5	12	6	4.76	1647	103	79	4F2	0	150	65	36
460	67	M	162	68	1.74929	1115	37.2	0	0	0	B	0	0	0	37.7	13.5	201000	15	1.1	3.1	3.1	11	1.5	2	25	24.5	138	1480	1838	0	0	B	8	23.77	18	8	10	5	16	7	6.73	1212	107	82	0	0	201	67	1480
465	65	M	171	75	1.88746	2733	91.1	1	0	0	B	0	0	0	32.5	10.7	67000	15	1.1	3.5	3.3	21	1.4	1	1	1.5	139	21	40	0	0	A	6	12.55	19	6	13	5	14	9	5.51	1336	94	64	2F3, 2F2	0	67	65	21
462	74	M	163.5	65	1.71816	503	16.8	0	0	0	B	1	0	0	30.3	10.2	82000	15	1.1	2.4	2.4	30	1.1	1	1	1	139	40	63	MOD	0	B	8	8.51	24	8	16	3	12	5	5.08	1150	76	64	1F3, 1F2, 2F1	0	82	74	40
464	64	M	170	68.6	1.79985	503	16.8	1	0	0	B	1	0	0	37.5	13	28000	17	1.3	2.7	2.7	13	1	1	4	4.3	136	42	70	MILD	0	C	11	14.71	30	7	23	4	15	8	7.58	949	94	80	2F2, 1F1	0	28	64	42
466	37	M	165.5	59.5	1.65389	842	28.1	0	0	0	0	0		0	34.3	12.3	111000	22	1.9	3.2	3.2	7	1	1	3	3.3	135	27	60	MILD	0	C	11	17.83	19	8	11	2	13	6	8.15	1050	109	80			111	37	27
469	67	M	170	70.6	1.82589	89	3	1	1	1	B	1	0	0	33.2	11.2	64000	17	1.4	2.6	2.6	18	1	1	1	1.3	139	67	108	MILD	0	B	9	11.35	36	9	27	5	16	12	7.05	1055	98	66	2F2, 1F1	0	64	67	67
470	71	F	146	42.6	1.31441	295	9.8	1	0	0	C	0	1	0	25.1	8.5	75000	18	1.7	2.7	2.7	8	1	1	2	2	141	4	31	MOD	0	C	11	15.06	25	6	19	6	18	12	4.46	1596	95	65	1F1	0	75	71	4
471	64	F	157	78	1.84436	665	22.2	0	0	0	0	0	0	0	31.1	10.9	34000	16	1.4	3.2	3.2	9	1	1	1	1.4	144	44	82	MILD	0	B	8	11.47	32	10	22	6	19	5	6.51	1180	102	79	0	0	34	64	44
472	69	F	153	62.2	1.62588	1248	41.6	0	0	0	C	0	1	0	32	10.8	29000	12	1	4	4	13	1	1	2	1.6	146	55	80	0	0	A	5	8.21	29	9	20	3	16	5	5.68	1465	107	69	2F1, 1F3	0	29	69	55
473	56	F	146	54	1.47986	326	10.9	0	0	0	B	1	0	0	30.1	11.7	80000	18	1.6	2.5	2.5	11	1	1	4	3.5	141	60	102	0	0	C	10	16.22	24	4	20	3	13	5	7.54	976	95	119	0	0	80	56	60
475	66	M	166.5	71	1.81211	3629	121	0	0	0	0	0	0	0	32.7	10.3	51000	15	1.3	3.7	3.7	16	1	1	1	1	140	94	82	0	0	A	5	9.71	18	8	10	7	19	10	7.69	1009	104	74	1F1, 2F2	1	51	66	94
479	45	F	165	55	1.58771	930	31	1	0	0	B			0	26.5	9.3	30000	22	1.9	2.6	2.6	16	1	1	2	1.8	134	49	47	MILD	0	C	10	15.72	29	12	17	8	15	10	6.8	847	15	76	4F1	0	30	45	49
482	67	M	158	56.2	1.57053	1098	36.6	1	0	0	B	1		0	36	12	66000	12	1	3.7	3.7	14	1.2	1	1	1.5	143	22	37	0	0	A	5	9.93	24	4	20	3	18	10	6.64	1036	89	77	1F3, 2F2	1	66	67	22
483	52	F	148	56.2	1.52001	3535	117.8	0	0	0	C		0	0	32.1	10.7	35000	15	1.2	4.1	4.1	10	1	1	1	1.3	140	42	53	0	0	A	5	9.74	33	11	22	4	16	8	6.35	1083	90	83	2F1	0	35	52	42
484	45	M	165	88	2.00832	1871	62.4	1	0	0	B			0	32.8	10.4	48000	15	1.3	3.8	3.8	19	1.1	1	1	1	140	43	43	0	0	A	5	10.11	25	12	13	8	15	9	6.59	959	87	74	2F1	0	48	45	43
485	53	M	163	80.6	1.91034	3487	116.2	0	0	0	C			0	45.7	16	59000	12	1	4.4	4.4	17	1	1	1	1.1	141	67	43	0	0	A	5	6.79	23	10	13	9	21	15	5.55	1196	92	68	2F1	0	59	53	67
494	69	M	159	49.8	1.48307	1202	40.1	1	0	0	B	1		0	25.6	8.7	114000	14	1.1	2.9	2.9	14	1.1	1	1	1	140	28	44	0	0	A	6	8.91	20	5	15	3	11	7	5.18	1344	90	76	2F1, s/p EVL	0	114	69	28
495	61	M	160	62	1.65999	516	17.2	1	0	0	B,C	1	1	0	35.7	12.5	45000	16	1.3	3	3	15	1	1	4	3.9	139	94	119	0	0	B	9	14.77	31	11	20	10	20	16	6.02	917	79	57	s/p EVL	0	45	61	94
498	68	M	169	62	1.70604	924	30.8	1	0	0	B			0	29.8	10.3	89000	14	1.1	4.1	4.1	28	1.3	1	1	1	141	126	114	0	0	A	5	10.01	23	9	14	3	13	7	4.75	1718	105	64	2EV	0	89	68	126
500	38	M	166	81.9	1.94332	2697	89.9	1	0	0	B	1	0	0	31.6	11.6	94000	14	1.1	3.5	3.5	8	1	1	1	1	139	34	44	0	0	A	6	7.9	12	6	6	2	8	6	6.59	971	82	62	F1	1	94	38	34
502	55	F	152.5	58	1.56746	1091	36.4	0	0	0	B	1	0	0	39.2	12.3	70000	15	1.2	3.5	3.5	12	1	1	1	1	142	47	44	0	0	A	6	8.66	26	6	20	5	17	9	6.4	1225	103	68	F2	0	70	55	47
505	72	M	158	52	1.5107	1791	59.7	0	0	0	B,C	1	1	0	38.8	13.7	147000	13	1	4.2	4.2	19	1	1	1	1.2	141	36	30	0	0	A	5	7.56	16	6	10	3	11	6	5.07	1436	94	70		1	147	72	36
506	57	M	155	52.5	1.50347	208	6.9	0	0	0	0	0	0	1	30.8	11	13000	18	1.4	3.9	3.9	9	1	1	4	3.5	134	39	183	0	0	B	8	15.25	33	11	22	6	11	7	5.96	1221	97	77	1F3, 3F2	0	13	57	39
507	71	M	167	61.2	1.68493	182	6.1	1	0	0	B	1		0	36.6	12.7	93000	14	1.2	3.5	3.5	17	1	1	1	1	138	30	43	0	0	A	6	8.19	17	5	12	4	14	8	5.31	1265	88	51	s/p EVL	1	93	71	30
508	70	M	158	60.5	1.6295	391	13	0	0	0	PBC			0	36.4	12.9	71000	13	1.1	3	3.5	17	1	1	7	1	138	69	142	0	0	A	6	7.6	28	10	18	5	18	11	5.25	1051	74	71			71	70	69
509	71	M	160	58	1.60555	386	12.9	1	0	0	B	1		0	40.1	12.8	74000	13	1.1	3.5	3.5	17	1	1	1	1	138	25	37	0	0	A	6	7.6	22	8	14	3	11	6	4.76	1630	100	82	F2	0	74	71	25
510	80	M	169	65.5	1.75353	568	18.9	1	0	0	B	1		0	30.5	9.3	131000	14	1.2	3.3	3.3	24	1.1	1	1	1.2	144	6	30	0	0	A	6	9.98	22	7	15	7	17	12	4.34	1733	101	68	F3, F2	0	131	80	6
514	30	M	167.5	61.6	1.69296	541	18	1	0	0	B	1	0	0	34.4	11.6	17000	20	1.6	2.7	2.7	11	1	1	5	4.8	137	65	75	MILD	0	C	12	17.9	24	8	16	4	14	9	8.86	804	93	99	F2, F1	0	17	30	65
515	66	M	160	62	1.65999	3050	101.7	1	0	0	B	1	0	0	24.4	9.1	16000	16	1.3	3.8	3.8	19	1	1	1	1.3	139	30	42	MILD	0	A	6	10.53	31	11	20	5	18	11	8.55	814	92	81	s/p EIS	0	16	66	30
516	37	M	165	68	1.76541	2595	86.5	0	0	0	B	1	0	0	32.3	11.5	24000	19	1.6	3.2	3.2	8	1	1	2	1.9	135	65	86	0	0	B	8	13.77	22	6	16	3	12	7	7.7	779	78	66	F2, F3	0	24	37	65
517	54	F	145	46	1.36117	935	31.2	1	0	0	C	0	1	0	25	9.8	34000	16	1.4	3	3	24	1	1	3	3.2	137	33	34	MAS	0	C	11	14.27	34	10	24	3	16	11	9.35	744	90	105	F2	0	34	54	33
518	68	F	154	66	1.68028	3090	103	0	0	0	B	1	0	0	31.2	11.3	38000	15	1.2	3.9	3.9	17	1	1	1	1.2	138	31	28	0	0	A	5	9.53	26	10	16	8	20	13	5.57	1134	87	74	F2	0	38	68	31
519	30	M	168	58	1.6452	3703	123.4	0	0	0	B			0	41	14.2	41000	15	1.3	4.5	4.5	12	1	1	2	1.5	141	74	52	0	0	A	5	10.64	27	6	21	2	12	6	8.58	932	102	101	F1	0	41	30	74
521	59	F	156	54.8	1.541	101	3.4	0	0		C	0	1	0	31.4	11	63000	17	1.4	3.2	3.2	10	1	1	1	1.1	140	77	69	0	0	B	7	10.4	20	7	13	6	18	14	6.01	1438	114	94	2F2, 2F1	0	63	59	77
522	40	M	162.5	54	1.56125	375	12.5	0	0	0	0	0	0	0	29.7	10	130000	16	1.3	3.4	3.4	7	1	0	2	2.3	137	32	65	0	0	B	7	12.69	24	7	17	4	21	13	6.73	1034	91	87	3F1	0	130	40	32
525	75	M	150	55	1.51383	14	0.5	1	1	1	0	0	0	0	28.4	9.9	32000	33	2.8	2.4	2.4	6	1	1	4	3.8	136	29	82	MOD	0	C	13	23.05	28	12	16	11	22	15	5.85	902	77	68	F2	0	32	75	29
526	38	M	161	65	1.70498	2880	96	0	0	0	B	1	0	0	34.1	11	97000	13	1.1	3.7	3.7	6	1	1	1	1.3	140	30	44	0	0	A	5	8.18	25	6	19	1	12	4	11.9	719	108	132	F3	0	97	38	30
527	68	M	171	93.8	2.11081	1499	50	1	0	0	0	0	0	0	42.2	14.4	157000	14	1.2	3.7	3.7	13	1	1	2	1.6		24	57	0	0	A	5	9.87	23	10	13	6	20	12	7.95	916	97	67	F2&F1	0	157	68	24
529	66	M	163	88	1.99611	1264	42.1	0	0	0	0	0	0	0	37.9	13	81000	14	1.2	3.3	3.3	10	1	1	1	1.3	137	46	75	0	0	A	6	9.18	30	10	20	3	16	12	8.92	861	99	83	2F3, 2F2	1	81	66	46
530	39	F	156	60	1.61245	3050	101.7	0	0	0	B	0	0	0	32	10.5	132000	12	1	4.4	4.4	8	1	1	0	1	142	60	39	0	0	A	5	6.43	22	7	15	6	18	12	6.12	1176	96	81	F1	0	132	39	60
532	66	M	163	91	2.02985	1180	39.3	0	0	0	B	0	0	0	32.6	11.6	70000	17	1.4	2.6	2.6	10	1	1	2	1.6	137	38	64	0	0	B	8	11.73	32	12	20	9	33	20	7.07	1030	100	68	2F3, 2F2	1	70	66	38
533	38	F	153	46	1.39821	2862	95.4	0	0	0	B	1	0	0	30.9	10.8	26000	17	1.4	3.4	3.4	15	1	1	2	2.2	135	40	60	MILD	0	B	9	13.02	23	5	18	3	13	8	7.6	863	85	97	2F1	0	26	38	40
534	31	M	166	50	1.51841	317	10.6	1	0	0	0	0	0	0	28	9.2	107000	13	1.1	3.3	3.3	11	1	1	0	1	137	38	108	0	0	A	6	7.5	22	7	15	6	15	11	6.57	986	87	90	3F2	0	107	31	38
535	73	F	155	59	1.59382	96	3.2	1	0	1	B	1		0	30.8	10.2	120000	16	1.4	2.7	2.7	22	1.8	2	2	1.7	137	13	58	MAS	0	C	10	18.15	25	10	15	10	13	7	3.79	1878	99	76	0	0	120	73	13
536	38	F	154	46	1.40278	2708	90.3	0	0	0	B	1	0	0	36.8	12.4	14000	19	1.8	3.3	3.3	16	1	1	2	2.3	138	37	60	MILD	0	C	10	15.97	18	7	11	8	18	14	4.67	1302	84	54			14	38	37
537	44	M	170	66.9	1.7774	137	4.6	0	0		B	1	0	0	36.6	12	28000	18	1.7	2.9	2.9	12	1	1	2	2	142	28	40	MOD	0	C	11	14.86	32	8	24	8	17	13	5.97	965	81	67	3F3, 1F2	0	28	44	28
538	70	M	173.5	64	1.75626	120	4	1	0	1	B,C			0	30.3	10.2	26000	13	1.1	3.9	3.7	21	1.1	1	1	1.1	137	11	19	MILD	0	A	6	9.17	22	5	17	3	12	6	5.88	1143	87	63	F1-F2	0	26	70	11
539	41	M	174	78.5	1.94786	209	7	0	0	0	0	0	0	0	24.6	7.8	77000	12	1.1	2.8	2.8	13	1.2	1	6	6.4	138	44	118	0	0	B	9	15.85	20	7	13	8	17	11	8.58	606	73	58	F1	0	77	41	44
540	69	M	175	61.8	1.73325	161	5.4	0	0		0	0	0	1	31.1	10.4	122000	17	1.6	2.8	2.8	13	1	1	7	7.3	132	20	75	MOD	0	C	11	19	21	6	15	6	14	9	4.63	1469	91	62	3F1	0	122	69	20
541	66	M	165	70.2	1.79374	815	27.2	1	0	0	B	1	0	0	35.9	12.1	30000	16	1.5	3.5	3.5	11	1	1	2	1.9	142	60	79	0	0	B	7	13.17	28	11	17	6	20	17	6.87	1258	114	59	1F1, 2F2	0	30	66	60
542	70	M	171	74.5	1.88116	1004	33.5	1	0	0	0	0	0	0		13.9	117000	14	1.2	3.9	3.9	21	1	1	1	1.4	139	3	8	0	0	A	5	10.02	28	10	18	10	34	14	9.45	677	90	88	2F2, 3F2	0	117	70	3
543	62	F	163	64.8	1.71289	1088	36.3	1	0	0	B	1		0	36.1	12.2	22000	16	1.4	3.1	3.1	14	1.2	1	2	1.8	137	59	80	MOD	0	B	9	14.25	28	7	21	6	15	9	4.51	1667	100	82	F3	0	22	62	59
544	56	M	162	70.6	1.78241	1	0	0			B	1	0	0	41.1	13.9	112000	11	1	4.2	4.2	12	1	1	1	1.4	138	93	69	0	0	A	5	7.7	21	8	13	6	19	9	7.44	1022	101	79	F3	0	112	56	93
545	66	M	161	63.6	1.68652	1533	51.1	0	0	0	C			0	32	11	78000	13	1.1	3.2	3.2	11	1	1	2	1.7	141	67	147	MILD	0	B	7	9.71	19	8	11	5	18	9	8.51	893	100	86	3F2	0	78	66	67
546	61	M	155	60	1.60728	2414	80.5	0	0	0	C			0	36.2	12.2	107000	12	1.1	3.4	3.4	23	1.1	1	1	1.3	137	42	53	0	0	A	6	9.2	15	8	7	4	13	6	4.87	1281	82	74	0	0	107	61	42
549	57	M	161	56	1.58254	787	26.2	0	0	0	C	0	1	0	39.6	13.7	50000	14	1.3	4.1	4.1	15	1.1	1	2	1.5	139	208	136	0	0	A	5	11.64	25	8	17	3	17	9	5.18	1344	90	74	3F2	0	50	57	208
550	52	F	148	49.6	1.42797	627	20.9	0	0	0	B	1	0	0	32.1	10.9	77000	13	1.2	2.9	2.9	20	1	1	2	1.6	137	53	74	0	0	A	6	9.97	30	4	26	3	14	6	5.66	1258	92	90	1F2, 1F3	0	77	52	53
552	52	M	180	83.5	2.04328	2248	74.9	0	0	0	0	0	0	0	31	10.1	241000	12	1	3.8	3.8	17	1	1	1	1	141	26	28	0	0	A	5	6.65	19	10	9	7	18	12	9.39	792	100	94	3F2	0	241	52	26
554	68	M	169	60.6	1.68666	1168	38.9	1	0	0	B	1	0	0	35.4	12.2	83000	15	1.3	3.4	3.4	11	1	1	1	1.1	143	10	26	0	0	A	6	9.73	20	5	15	3	12	7	5.88	1170	89	73	3F1	0	83	68	10
555	62	M	169	78.2	1.916	229	7.6	1	0	0	B	1	0	0	27.1	11.2	39000	18	1.6	3.4	3.4	17	1	1	2	3.1	137	31	48	0	0	B	9	15.69	23	6	19	5	16	4	7.46	997	98	91	2F2, 1F1	0	39	62	31
557	75	M	170	73	1.85667	2213	73.8	0	0	0	C	0	1	0	35.1	11.6	99000	12	1	4.4	4.4	15	1.3	1	1	1	143	31	47	0	0	B	5	9.27	15	4	11	4	10	5	4.09	1741	93	57	F2	0	99	75	31
558	72	M	166	72.3	1.82588	196	6.5	0	0	0	0	0	0	0	35.3	11.5	347000	13	1.1	2.2	2.2	55	4	4	0	1	139	12	34	MOD	0	B	9	20.66	16	10	6	6	19	7	5.44	1603	115	87	0	0	347	72	12
559	63	M	158	60.5	1.6295	547	18.2	1	0	0	B	1	0	0	32.5	11.1	41000	14	1.3	2.8	2.8	15	1.3	1	1	1.2	134	107	130	MOD	0	B	7	12.22	19	8	11	2	13	8	4.57	1365	80	69			41	63	107
561	73	M	160.5	59.6	1.63008	727	24.2	0	0	0	C	0	1	0	45	14.8	218000	11	1	4.1	4.1	13	1.1	1	1	1	133	23	30	0	0	A	5	7.34	19	3	16	1	16	3	3.13	2812	111	45	2F2	0	218	73	23
563	79	M	152	44	1.363	21	0.7	1	1	1	B	1	0	0	31.1	10.2	90000	11	1	3.5	3.5	32	1.9	2	1	1	134	10	38	MOD	0	B	8	12.57	21	4	17	1	11	3	3.49	2040	90	74	0	0	90	79	10
564	68	M	162	64	1.69706	1181	39.4	1	0	0	B	1	0	0	34.1	11.4	36000	15	1.3	3.3	3.3	16	1.2	1	3	2.5	141	72	79	0	0	B	7	14.83	22	4	18	2	15	8	8.51	874	95	76	4F2	0	36	68	72
565	70	M	159	73	1.7956	57	1.9	0			C		1	0	39.8	13.7	123000	9	1	3.7	3.7	30	1.5	2	2	1.5	138	122	54	MOD	0	B	7	11.84	16	8	8	2	21	4	4.95	1600	101	91	2F1	0	123	70	122
566	69	M	164	51.2	1.52723	762	25.4	1	0	0	B	1	0	0	36.4	12.5	71000	14	1.2	3	3	15	1	1	1	1.5	143	13	34	0	0	A	6	10.19	15	5	10	6	20	10	3.96	1956	103	67	0	0	71	69	13
567	66	M	164	59.4	1.64499	1116	37.2	1	0	0	B	1	0	0	34	12.3	66000	11	1	4	4	17	1	1	3	2.5	142	25	35	0	0	A	6	9.89	16	3	13	0	10	4	7.16	1084	97	67	3F2, 1F3	0	66	66	25
569	36	M	162	49.2	1.48795	12	0.4	1	1	1	B	1	0	0	32.4	11.5	83000	17	1.5	2.3	2.3	45	1.8	2	12	18.1	134	57	64	MILD	0	C	11	27.47	16	2	14	0	10	4	6.7	1086	91	78	0	0	83	36	57
570	45	M	157	65.2	1.68625	2061	68.7	0	0	0	C	0	1	0	32.9	12	66000	14	1.2	4.1	4.1	10	1	1	1	1	138	130	108	0	0	A	5	8.47	21	5	16	1	12	5	7.77	1019	100	90	3F2, 1F3	0	66	45	130
572	40	M	165	80.5	1.92083	2018	67.3	0	0	0	B	1	0	0	36.5	13.6	45000	12	1.1	3.6	3.6	14	1.1	1	1	1.2	143	39	43	0	0	A	5	8.58	25	2	23	1	10	3	7.39	953	89	78	3F1	0	45	40	39
573	47	M	176	74.6	1.90974	18	0.6	0				0	0		32.3	10.5	77000	12	1	3.8	3.8	14	1	1	1	1	142	58	48	0	0	A	5	6.76	25	8	17	3	12	6	6.12	1072	85	66	s/p EVL	0	77	47	58
574	65	M	166	60.8	1.67438	1940	64.7	1	0	0	B	0	0	0	31.6	11.1	175000	10	1	3.3	3.3	15	1	1	3	2.8	143	32	82	0	0	B	7	10.32	21	3	18	1	10	5	6.64	1108	93	77	1F2, 2F1	1	175	65	32
576	41	M	174	72.4	1.87065	274	9.1	0	0	0	B	1	0	0	26	11.2	63000	16	1.4	2.4	2.4	15	1.1	1	14	13.8	135	38	212	MOD	0	C	12	21.35	43	7	36	1	9	2	9.52	672	81	83	3F1	1	63	41	38
577	75	M	161	67.3	1.73488	538	17.9	1	0	0	B	1	0	0	34	12.2	109000	15	1.3	2.7	2.7	12	1	1	2	2.2	139	31	43	MILD	0	B	9	12.52	23	5	18	1	11	3	6.11	1309	101	82	4F2	0	109	75	31
579	72	M	169	70	1.81276	86	2.9	1	1	1		0	0	0	31.7	10.4	86000	13	1.1	4.3	4.3	21	1.3	1	1	1.4	143	24	25	0	0	A	5	11.18	18	3	15	2	24	6	6.45	1141	94	78	s/p EVL	0	86	72	24
581	76	M	167	64.8	1.73378	742	24.7	1	0	0	C	0	1	0	28.2	10.9	53000	12	1.1	4	4	29	1.8	2	3	2.5	135	53	75	MILD	0	B	7	16.28	28	8	20	1	10	5	6.78	1026	88	76	1F3, 2F2, 1F1	0	53	76	53
582	80	M	160	64.65	1.69509	1801	60	0	0	0	B	1	0	0	27.5	10.1	63000	19	1.7	2.8	2.8	15	1.4	1	6	5.8	142	111	118	MOD	0	C	12	22.24	22	6	16	2	19	12	5.55	1585	112	92	0	0	63	80	111
589	53	M	163	66.8	1.73912	52	1.7	0			0	0	0	0	24.7	8.5	106000	17	1.6	2.5	2.5	16	1	1	3	2.6	134	25	62	MOD	0	C	10	14.95	26	11	15	0	15	4	7.67	824	79	81	4F2	0	106	53	25
591	72	M	152	54.4	1.51555	129	4.3	0	0		C			0		12.9	123000	14	1.2	2.4	2.4	21	1.6	2	1	1.4	136			MOD	0	B	9	14.15	29	10	19	4	17	7	5.87	119	92	78			123	72	0
592	45	M	170	64.6	1.74658	1360	45.3	1	0	0	C	0	1	0	27.2	9	57000	14	1.3	2.5	2.5	12	1	1	1	1	137	64	66	MOD	0	B	9	9.02	28	11	17	1	12	9	8.44	777	83	82	s/p EVL	0	57	45	64
594	61	F	153	74.6	1.78059	1701	56.7	0	0	0	C	0	1	0	30.6	10.3	62000	15	1.3	3.2	3.2	14	1	1	2	1.6	140	64	67	0	0	B	7	11.06	27	6	21	1	13	5	6.5	1354	111	77	1F3, 3F2	1	62	61	64
596	70	M	161	52.2	1.52791	47	1.6	1	1	1	B,C	1	0	0	29.3	11.3	50000	19	1.7	3.4	3.4	20	1.1	1	8	8.4	132	411	587	MOD	0	C	12	21.46	27	5	22	3	14	8	5.07	1294	85	66	0	0	50	70	411
599	71	M	158	65	1.68902	247	8.2	0	0	0	0	0	0	0	26.3	10.5	107000	12	1	2.1	2.1	22	1.5	2	1	1	137	88	65	0	0	B	7	10.53	18	5	13	5	15	13	4.58	1624	98	52	2F2, F1	0	107	71	88
600	62	F	155.5	75	1.79988	1612	53.7	0	0	0	C	0	1	0	33.5	10.9	56000	15	1.3	3.3	3.3	18	1	1	1	1.4	142	82	91	0	0	A	6	10.47	23	4	19	2	12	6	5.93	1376	104	59	1F3, 3F2	1	56	62	82
601	53	M	163	31.4	1.19236	329	11	0	0	0	B	1	0	0	18	11.7	254000	14	1.3	2.1	2.1	12	1.7	2	3	1.5	130	102	98	MILD	0	C	10	15.63	15	2	13	0	27	0	4.83	1391	84	125	0	0	254	53	102
602	62	M	173	63.4	1.74549	672	22.4	0	0	0	0	0	0	0	31.2	11.1	191000	11	1	3.1	3.1	52	4	6	1	1	137	42	42	MOD	0	B	8	19.7	14	5	9	3	18	9	8.01	909	94	77			191	62	42
603	52	M	170	62	1.71108	1127	37.6	0	0	0	B	1	0	0	32	8.1	94000	17	1.5	2.5	2.5	23	1	1	1	1	138	53	72	MOD	0	C	10	11.27	20	6	14	4	14	10	6.23	1002	82	56	4F3	0	94	52	53
605	60	F	155	62.6	1.64173	153	5.1	0	0		C	0	1	0	40.6	14	29000	17	1.5	2.7	2.7	9	1	1	4	3.7	139	23	67	0	0	C	10	16.14	24	7	17	6	18	12	6.13	1370	111	83	0	1	29	60	23
607	77	M	173.6	71.4	1.85555	990	33	0	0	0	B	1	0	0	36.3	13.2	32000	15	1.3	3.5	3.5	13	1	1	2	1.6	142	26	39	0	0	A	6	11.49	17	3	14	1	12	6	5.55	1211	85	83	2F2	0	32	77	26
608	76	M	166.8	64.1	1.72336	543	18.1	1	0	0	B	1	0	0	29.1	10	59000	14	1.2	3	3	34	1.7	2	2	1.6	140	24	53	0	0	A	6	15.14	22	3	19	1	13	8	8.44	834	89	71		0	59	76	24
609	59	M	179	72.58	1.89969	625	20.8	1	0	0	B,C	1	0	0	34.5	10.8	56000	19	1.7	2.9	2.9	9	1	1	3	2.5	137	26	48	MILD	0	C	10	15.84	27	4	23	3	17	8	11.5	508	76	76	3F3, 2F2	0	56	59	26
611	79	F	160.8	54.58	1.56138	1613	53.8	0	0	0	C	1	0	0	38.9	13.2	97000	16	1.4	4	4	10	1	1	1	1	141	96	111	0	0	A	6	10.28	25	0	25	0	13	2	6.1	1587	121	83	1F3, 3F2	0	97	79	96
612	76	M	166.3	61.7	1.68825	501	16.7	1	0	0	B	1	0	0	29.1	10.2	55000	14	1.2	3.1	3.1	49	2	2	1	1	139	18	43	0	0	A	6	15.11	19	1	18	1	10	5	4.56	1526	88	48	4F1-F2	0	55	76	18
614	80	F	152.5	58.66	1.57636	440	14.7	1	0	0	0	0	0	0	27.7	9.5	97000	12	1	3.3	3.3	16	1.1	1	2	1.7	139	29	51	0	0	A	6	9.79	30	5	25	0	11	6	4.99	1443	90	73	4F2	0	97	80	29
615	72	M	157.5	55.8	1.56245	409	13.6	0	0	0	B	1	0	0	32	10.6	39000	12	1	4.7	4.7	16	1	1	1	1	141	34	34	0	0	A	5	6.87	14	3	11	0	13	3	6.41	1285	103	94	4F1	0	39	72	34
616	59	M	169.1	66.76	1.77084	569	19	1	0	0	B	1	0	0	33.8	11.8	58000	16	1.4	3	3	15	1.2	1	3	2.6	134	33	51	MILD	0	B	9	15.56	19	2	17	2	10	4	5.57	1020	73	51	0	0	58	59	33
617	78	F	161	53.1	1.54102	1571	52.4	0	0	0	C	0	1	0	37.1	13.1	93000	12	1	3.7	3.7	10	1	1	1	1	142	97	109	0	0	A	5	6.87	22	2	20	0	14	5	3.82	2408	115	50	2F3, 2F2	0	93	78	97
618	80	F	139	58.7	1.50548	403	13.4	0	0	0	0	0	0	0	31.1	13.1	93000	12	1	3.5	3.5	17	1.3	1	2	1.8	141	23	49	0	0	A	6	11.6	22	2	20	0	14	5	3.82	2408	115	50	4F2	0	93	80	23
620	31	M	162	65	1.71026	69	2.3	0			B	1	0	0	30.7	10.2	58000	16	1.3	3	3	13	1	1	1	1.4	141	20	31	0	0	A	6	10.73	16	2	14	1	6	4	10.2	690	89	87	4F2	0	58	31	20
621	72	M	170	65.24	1.75521	365	12.2	1	0	0	B,C	1	1	0	37.8	13.1	79000	14	1.1	3	3	14	1.1	1	3	2.5	140	80	128	0	0	B	7	12.08	25	0	25	0	10	4	7.12	1090	97	72	0	0	79	72	80
622	71	F	145.8	53.3	1.46923	220	7.3	0	0	0	C	0	1	0	33.3	11.7	81000	14	1.1	2.6	2.6	7	1	1	1	1.3	132	54	69	MOD	0	B	9	8.69	30	9	21	4	13	8	7.76	928	94	89	3F2	0	81	71	54
623	73	M	170.6	66.52	1.77547	311	10.4	1	0	0	B,C	1	1	0	33.5	11.8	69000	13	1.1	2.5	2.5	22	1	1	3	2.6	138	72	111	0	0	B	8	11.21	23	3	20	2	13	9	4.7	1379	83	43	4F2	0	69	73	72
627	64	F	149.2	53.4	1.48766	804	26.8	1	0	0	B	1	0	0	29.5	12.1	81000	15	1.3	2.6	2.6	8	1	1	3	2.6	133	41	86	MOD	0	C	10	12.72	24	6	18	0	12	4	5.9	1464	108	82	4F2	0	81	64	41
629	50	M	170.2	75.7	1.89181	1183	39.4	0	0	0	0	0	0	0	34.9	11.7	95000	14	1.1	3.3	3.3	12	1	1	3	2.9	138	23	32	0	0	B	7	11.92	18	4	14	2	12	7	6.71	942	81	64	2F3, 2F2	1	95	50	23
631	52	M	168	60.1	1.67471	13	0.4	1	1	1	0	0	0	1	31	8.3	103000	15	1.3	2.8	3	12	1	1	8	3.1	133	42	95	MOD	0	C	10	13.21	27	7	20	0	8	3	5.82	1155	84	92	2F1-F2	0	103	52	42
637	55	F	153	46.64	1.40791	284	9.5	1	0	0		0	0	0	22.9	11	160000	12	1	2.8	2.8	15	1	1	3	3.3	143	73	103	0	0	B	8	11.06	29	3	26	1	11	6	6.44	1006	82	81	2F2, 1F3	0	160	55	73
638	74	M	158	66	1.70196	1033	34.4	0	0	0	0	0	0	0		12.1	131000	13	1.1	3	3	13	1	1	4	2.7	141	628	462	0	0	B	7	11.15	12	2	10	1	10	4	6.92	983	86	75			131	74	628
643	69	F	156	47.18	1.42985	587	19.6	1	0	0	B	1	0	0	27.5	9.7	118000	13	1.1	3.3	3.3	31	4	6	1	0.7	143			0	0	A	6	19.42	21	2	19	2	6	5	7.84	541	53	100	2F2, 2F3	1	118	69	0
646	79	M	167	51	1.53813	52	1.7	1	1	1		0	0	0	30.8	9.4	109000	16	1.3	3.3	3.2	24	1.2	1	1	1.1	133	32	51	MOD	0	B	8	11.65	26	8	18	6	24	9	5.21	1428	99	100	3F1	0	109	79	32
647	55	M	165	60.2	1.66107	268	8.9	0	0	0	C	0	1	0	31.6	10.9	45000	15	1.2	3.1	3.1	11	1	1	2	2.5	143	98	68	MILD	0	B	7	12.12	32	22	10	0	6	3	7.33	1211	111	82	2F2, 1F1	0	45	55	98
648	48	M	170	75	1.88193	243	8.1	0	0	0	0	0	0	0	31.3	10.5	83000	12	1	3.4	3.4	10	1	1	1	1	143	20	18	0	0	A	6	6.65	31	8	23	-1	10	4	8.4	1171	123	96	4F2		83	48	20
649	37	M	166	56.5	1.61	177	5.9	0	0		C	0	1	0	36.8	12.2	98000	14	1.2	3.2	3.2	14	1	1	1	1	140	168	45	MILD	0	B	7	8.28	14	4	10	3	39	6	7.33	851	81	76	4F3	0	98	37	168
652	52	F	150	60	1.58	168	5.6	0	0		PBC	0	0	0	27.5	9.6	58000	13	1.1	3.5	3.5	16	1	1	4	3.5	142	48	86	0	0	B	7	12.63	25	4	21	1	12	8	6.75	936	80	74	4F2	0	58	52	48
653	75	M	168	58.2	1.65	202	6.7	0	0	0	B	1	0	0	27.1	9.3	137000	12	1	3.6	3.6	15	1	1	1	1	145	56	88	MILD	0	A	6	6.54	24	7	17	6	18	11	6.68	1162	103	72	2F1, 2F2	0	137	75	56
654	64	M	161	65.5	1.64	195	6.5	0	0	0	0	0	0	0	30.3	10.5	81000	13	1.1	3.6	3.6	14	1	1	1	1.4	143	108	52	0	0	A	5	8.77	18	2	16	2	12	5	5.02	1099	71	62	4F1	0	81	64	108
655	69	M	160	54.7	1.56	202	6.7	0	0	0	B	1	0	0		12.1	96000	14	1.1	3.1	3.1	11	1	1	1	1	139	25	35	MOD	0	B	8	7.7	45	3	11	1	9	5	6.86	907	79	81	3F1	0	96	69	25
656	56	M	159.2	57.4	1.59	162	5.4	1	0	1	B	1	0	1	26.4	9.2	68000	23	1.8	2.9	2.9	11	1	1	6	5.9	138	30	51	MOD	0	C	11	19.72	30	3	27	2	13	10	11.6	572	85	76	0	0	68	56	30
658	75	M	158.4	56.2	1.59	113	3.8	0	0		C	0	1	0	29.4	12.4	63000	14	1.1	3.3	3.3	6	1	1	2	1.5	138	17	28	MILD	0	B	7	9.33	20	4	16	3	13	5	3.91	1432	73	55	F2	0	63	75	17
659	45	M	168	62	1.7	98	3.3	0	0		C			1	31	10.3	289000	16	1.3	2.8	2.8	5	1	1	15	14.6	123	16	79	MILD	0	B	9	19.42	40	17	23	3	13	7	8.36	809	84	89			289	45	16
660	45	M	170	56.7	1.64	92	3.1	0	0		B,C			1	30.5	10.5	42000	20	1.6	3.3	3.3	9	1	1	5	5.1	137	24	48	MILD	0	C	11	17.64	27	7	20	3	12	7	8.01	809	84	89	4F2	0	42	45	24
[truncated: 15 more columns]
